# Supplementary material for: The Cost of Self‐Defense: Browsing Effects in the Rare Plant Species Salix arizonica
Source: Ecol Evol. 2024 Nov 24;14(11):e70582. doi: 10.1002/ece3.70582 (PMC11586088; doi:10.1002/ece3.70582)
Supplement: Supplementary file 1 — Data S1. [file ECE3-14-e70582-s001.xlsx]

## Sheet: chem
sample_id	site_id	run_num	run_date	collection_year	collection_date	month	season	state	pop	calc	site	region	latitude	longitude	elevation	spp	sex	repro	rust	cage	herb	browse_level	col_num	stem	height	height_round	insect_dam	dry_wt	salcon	salcorcon	hchcon	unk1con	unk2con	total_3	total_all	percentage
1	1	1	2023-04-24	2022	2022-05-30	June	early	AZ	AZ	recalc	WM_1	white	33.9992	-109.528	2804	SAAR	1	1	0	1	1	2	1	3	213	213	2	6.2	1.89889	42.2604	0.718929	0	0	44.8783	44.8783	4.48783
2	2	1	2023-04-24	2022	2022-05-30	June	early	AZ	AZ	recalc	WM_7	white	33.9355	-109.49	2853	SAAR	1	1	0	0	1	3	1	1	50.8	51	2	5.2	3.75021	65.9457	1.42322	1.54603	0	71.1191	72.6651	7.26651
3	3	1	2023-04-24	2022	2022-05-30	June	early	AZ	AZ	recalc	WM_7	white	33.9355	-109.49		SAAR	1	1	0	0	1	3	1	1.1	66	66	2	7.6	4.32821	71.1035	2.83606	2.38353	0	78.2677	80.6513	8.06513
4	4	1	2023-04-24	2022	2022-05-30	June	early	AZ	AZ	recalc	WM_7	white	33.9355	-109.49		SAAR	0	1	0	0	1	3	1	1	50.8	51	2	6.5	2.64193	55.6341	1.05632	1.33922	0	59.3324	60.6716	6.06716
5	5	1	2023-04-24	2022	2022-05-30	June	early	AZ	AZ	recalc	WM_7	white	33.9354	-109.49		SAAR	1	1	0	0	1	3	1	0.5	25.4	25	2	6.6	3.17902	93.6976	0.84415	0	0	97.7208	97.7208	9.77208
6	6	1	2023-04-24	2022	2022-05-30	June	early	AZ	AZ	recalc	WM_7	white	33.9355	-109.49		SAAR	2	0	0	0	1	3	1	0.5	25.4	25	2	6.9	3.18903	84.7565	2.42148	1.99266	0	90.3671	92.3597	9.23597
7	7	1	2023-04-24	2022	2022-05-30	June	early	AZ	AZ	recalc	WM_7	white	33.9353	-109.49		SAAR	2	0	0	1	1	1	1	1.5	137	137	2	6.5	3.68744	61.2754	2.22104	1.35697	0	67.1838	68.5408	6.85408
8	8	1	2023-04-24	2022	2022-05-30	June	early	AZ	AZ	recalc	WM_11U	white	33.9323	-109.487	2845	SAAR	1	1	0	1	0	0	1	3	183	183	2	7.8	3.79977	80.5224	1.36869	2.59327	0	85.6908	88.2841	8.82841
9	9	1	2023-04-24	2022	2022-05-30	June	early	AZ	AZ	recalc	WM_11U	white	33.9463	-109.479		SAAR	1	1	0	1	0	0	1	2	137	137	2	7.3	2.99453	78.4034	0.761466	0.683742	0	82.1594	82.8431	8.28431
10	10	1	2023-04-24	2022	2022-05-30	June	early	AZ	AZ	recalc	WM_11U	white	3393264	-109.486		SAAR	1	1	0	1	0	0	1	2	177	177	2	8.4	2.78753	65.4728	1.00986	1.59121	0	69.2702	70.8614	7.08614
11	11	2	2023-04-25	2022	2022-05-30	June	early	AZ	AZ	recalc	WM_11U	white	33.9317	-109.488		SAAR	0	1	0	1	1	1	1	7	304	304	2	6.5	5.33305	73.4808	2.43206	2.4452	0	81.2459	83.6911	8.36911
12	12	2	2023-04-25	2022	2022-05-30	June	early	AZ	AZ	recalc	WM_14	white	33.8835	-109.47	2694	SAAR	1	1	0	1	0	0	1	1.5	152	152	2	6.4	3.60877	65.7837	1.29836	0	0	70.6908	70.6908	7.06908
13	13	2	2023-04-25	2022	2022-05-30	June	early	AZ	AZ	recalc	WM_14	white	33.8675	-109.464		SAAR	1	1	0	1	1	1	1	2	152	152	2	9.2	3.45916	94.6474	0	1.0098	0	98.1066	99.1164	9.91164
14	14	2	2023-04-25	2022	2022-05-30	June	early	AZ	AZ	recalc	WM_17	white	33.9095	-109.453	2770	SAAR	1	1	0	1	1	1	1	1.3	152	152	2	6.5	3.57336	94.023	0	0	0	97.5964	97.5964	9.75964
15	15	2	2023-04-25	2022	2022-05-30	June	early	AZ	AZ	recalc	WM_17	white	33.9095	-109.453		SAAR	0	1	0	1	1	1	1	1	152	152	2	6.4	4.80148	80.7253	0	0	0	85.5267	85.5267	8.55267
16	16	2	2023-04-25	2022	2022-05-31	June	early	AZ	AZ	recalc	WM_9	white	33.9273	-109.495	2881	SAAR	1	1	0	0	1	2	1	1.3	150	150	2	8.3	4.55463	78.9173	1.48646	0.954899	0	84.9584	85.9133	8.59133
17	17	2	2023-04-25	2022	2022-05-31	June	early	AZ	AZ	recalc	WM_9	white	33.9273	-109.495		SAAR	2	0	0	0	1	2	1	0.9	30	30	2	6.6	3.31827	91.5849	0.938487	0	0	95.8416	95.8416	9.58416
18	18	2	2023-04-25	2022	2022-05-31	June	early	AZ	AZ	recalc	WM_9	white	33.9273	-109.495		SAAR	0	1	0	0	1	2	1	0.5	46	46	2	7	4.17747	100.513	1.72166	0.769643	0	106.413	107.182	10.7182
19	19	2	2023-04-25	2022	2022-05-31	June	early	AZ	AZ	recalc	WM_9	white	33.9273	-109.495		SAAR	2	0	0	0	1	2	1	0.5	30	30	2	7.2	3.93059	109.202	1.47317	0	0	114.605	114.605	11.4605
20	20	2	2023-04-25	2022	2022-05-31	June	early	AZ	AZ	recalc	WM_6	white	33.9412	-109.497	2863	SAAR	0	1	0	1	1	1	1	2.8	213	213	2	6.9	4.32961	111.115	1.75786	1.28822	0	117.203	118.491	11.8491
21	21	2	2023-04-25	2022	2022-05-31	June	early	AZ	AZ	recalc	WM_6	white	33.941	-109.497		SAAR	1	1	0	1	1	3	1	2.5	213	213	2	7.9	4.44457	72.1329	1.35525	0.857616	0	77.9327	78.7903	7.87903
22	22	2	2023-04-25	2022	2022-05-31	June	early	AZ	AZ	recalc	WM_6	white	33.941	-109.497		SAAR	2	0	0	0	1	1	1	0.5	40	40	2	8.3	5.14613	107.754	2.53595	1.7763	0	115.436	117.213	11.7213
23	23	2	2023-04-25	2022	2022-05-31	June	early	AZ	AZ	recalc	WM_6	white	33.941	-109.495		SAAR	1	1	0	1	1	2	1	2	198	198	2	8.8	5.25634	85.7027	1.65803	1.33188	0	92.6171	93.9489	9.39489
24	24	2	2023-04-25	2022	2022-05-31	June	early	AZ	AZ	recalc	WM_6	white	33.9411	-109.493		SAAR	1	1	0	1	1	3	1	3	244	244	2	9	4.41566	51.8117	0	0.467056	0	56.2273	56.6944	5.66944
25	25	2	2023-04-25	2022	2022-05-31	June	early	AZ	AZ	recalc	WM_6	white	33.9412	-109.493		SAAR	1	1	0	1	1	1	1	0.5	66	66	2	7.5	3.74125	110.698	0	1.15205	0	114.439	115.591	11.5591
26	26	2	2023-04-25	2022	2022-05-31	June	early	AZ	AZ	recalc	WM_6	white	33.9413	-109.491		SAAR	1	1	0	1	0	0	1	1.8	183	183	2	8.5	4.84889	64.0286	0	0.891568	0	68.8775	69.769	6.9769
27	27	2	2023-04-25	2022	2022-05-31	June	early	AZ	AZ	recalc	WM_6	white	33.9414	-109.492		SAAR	1	1	0	1	1	1	1	1.8	168	168	2	7.8	2.29221	39.6831	1.74698	0	0	43.7222	43.7222	4.37222
28	28	2	2023-04-25	2022	2022-05-31	June	early	AZ	AZ	recalc	WM_6	white	33.9414	-109.491		SAAR	2	0	0	1	0	0	1	2	183	183	2	6.8	3.91871	59.0372	1.59667	1.18392	0	64.5525	65.7365	6.57365
29	29	2	2023-04-25	2022	2022-05-31	June	early	AZ	AZ	recalc	WM_6	white	33.9416	-109.492		SAAR	1	1	0	1	0	0	1	1.5	122	122	2	7	6.30439	83.8878	2.50351	2.00204	0	92.6957	94.6977	9.46977
30	30	2	2023-04-25	2022	2022-05-31	June	early	AZ	AZ	recalc	WM_6	white	33.9417	-109.492		SAAR	1	1	0	1	0	0	1	2	130	130	2	7.7	6.08815	110.038	2.26985	2.91329	0	118.396	121.309	12.1309
31	31	2	2023-04-25	2022	2022-05-31	June	early	AZ	AZ	recalc	WM_3	white	33.9391	-109.537	2890	SAAR	0	1	0	0	1	3	1	0.8	61	61	2	6.5	6.23206	91.1999	2.56875	1.66617	0	100.001	101.667	10.1667
32	32	2	2023-04-25	2022	2022-05-31	June	early	AZ	AZ	recalc	WM_3	white	33.9391	-109.537		SAAR	2	0	0	0	1	3	1	1	46	46	2	8.7	7.90597	141.853	2.9257	3.14739	0.487624	152.684	156.319	15.6319
33	33	2	2023-04-25	2022	2022-05-31	June	early	AZ	AZ	recalc	WM_3	white	33.9391	-109.537		SAAR	1	1	0	0	1	3	1	0.5	38	38	2	8.5	7.07309	102.289	2.06353	2.12971	0	111.425	113.555	11.3555
34	34	2	2023-04-25	2022	2022-05-31	June	early	AZ	AZ	recalc	WM_3	white	33.9391	-109.537		SAAR	2	0	0	0	1	3	1	0.5	38	38	2	7.3	5.49098	83.4387	1.47767	0.945409	0	90.4074	91.3528	9.13528
35	35	2	2023-04-25	2022	2022-05-31	June	early	AZ	AZ	recalc	WM_3	white	33.9392	-109.537		SAAR	2	0	0	0	1	3	1	1	72	72	2	8	7.77725	93.9978	1.98287	2.16184	1.10013	103.758	107.02	10.702
36	36	2	2023-04-25	2022	2022-05-31	June	early	AZ	AZ	recalc	WM_3	white	33.9393	-109.537		SAAR	1	1	0	0	1	2	1	2	152	152	2	8.7	5.55248	85.1665	1.98434	1.83989	0	92.7033	94.5432	9.45432
37	37	2	2023-04-25	2022	2022-05-31	June	early	AZ	AZ	recalc	WM_3	white	33.9392	-109.537		SAAR	0	1	0	0	1	3	1	0.5	53	53	2	6.4	6.28826	113.848	2.7198	2.72249	0	122.856	125.579	12.5579
38	38	2	2023-04-25	2022	2022-05-31	June	early	AZ	AZ	recalc	WM_3	white	33.9394	-109.537		SAAR	1	1	0	0	1	3	1	0.5	53	53	2	6.9	9.77449	88.7704	2.07089	2.73671	0.91147	100.616	104.264	10.4264
39	39	2	2023-04-25	2022	2022-05-31	June	early	AZ	AZ	recalc	WM_3	white	33.9394	-109.537		SAAR	0	1	0	0	1	3	1	1	73	73	2	8.4	6.56884	128.56	2.77014	2.69881	0.638031	137.899	141.236	14.1236
40	40	2	2023-04-25	2022	2022-05-31	June	early	AZ	AZ	recalc	WM_3	white	33.9394	-109.537		SAAR	0	1	0	0	1	3	1	1	61	61	2	6.7	4.92394	61.2846	0	1.21525	0	66.2085	67.4237	6.74237
41	41	2	2023-04-25	2022	2022-05-31	June	early	AZ	AZ	recalc	WM_3	white	33.9395	-109.537		SAAR	1	1	0	0	1	3	1	1	99	99	2	7.5	7.47449	113.37	2.77668	2.92816	1.07529	123.621	127.625	12.7625
42	42	2	2023-04-25	2022	2022-05-31	June	early	AZ	AZ	recalc	WM_12	white	33.9474	-109.478	2831	SAAR	0	1	0	1	1	2	1	3	213	213	2	6	4.27621	107.179	1.29407	1.35562	0	112.75	114.105	11.4105
43	43	2	2023-04-25	2022	2022-05-31	June	early	AZ	AZ	recalc	WM_12	white	33.9475	-109.478		SAAR	1	1	0	1	1	1	1	3	213	213	2	8.3	4.14387	79.1223	1.88302	0.792983	0	85.1492	85.9422	8.59422
44	44	2	2023-04-25	2022	2022-05-31	June	early	AZ	AZ	recalc	WM_12	white	33.9477	-109.478		SAAR	0	1	0	1	1	1	1	3	183	183	2	6.6	4.96778	118.873	0	2.22535	0	123.841	126.067	12.6067
45	45	2	2023-04-25	2022	2022-05-31	June	early	AZ	AZ	recalc	WM_12	white	33.9476	-109.477		SAAR	2	0	0	1	1	1	1	3.5	168	168	2	6.4	2.75203	68.8017	0	0	0	71.5537	71.5537	7.15537
46	46	2	2023-04-25	2022	2022-05-31	June	early	AZ	AZ	recalc	WM_12	white	33.9477	-109.477	2825.67	SAAR	1	1	0	1	1	1	1	2	183	183	2	6.6	4.08733	85.8472	1.85503	1.0167	0	91.7896	92.8063	9.28063
47	47	2	2023-04-25	2022	2022-05-31	June	early	AZ	AZ	recalc	WM_12	white	33.9481	-109.476		SAAR	0	1	0	1	1	2	1	3	183	183	2	8.4	3.83264	66.6168	1.52668	1.00301	0	71.9762	72.9792	7.29792
48	48	2	2023-04-25	2022	2022-05-31	June	early	AZ	AZ	recalc	WM_12	white	33.9483	-109.475		SAAR	0	1	0	1	1	1	1	2.5	137	137	2	7.4	5.07473	81.7525	2.10045	1.82407	0	88.9276	90.7517	9.07517
49	49	2	2023-04-25	2022	2022-05-31	June	early	AZ	AZ	recalc	WM_12	white	33.9493	-109.474		SAAR	1	1	0	1	1	1	1	3	167	167	2	7.7	3.28095	104.39	1.39764	0.55329	0	109.068	109.622	10.9622
50	50	2	2023-04-25	2022	2022-05-31	June	early	AZ	AZ	recalc	WM_12	white	33.9493	-109.474		SAAR	0	1	0	1	1	1	1	3	183	183	2	8.6	3.42146	76.4678	1.53439	0.839662	0	81.4236	82.2633	8.22633
198	51	6	2023-04-29	2022	2022-08-16	August	mid	CO	NM	recalc	Cumbress Pass	cumbress	37.0197	-106.449		SAAR	2	0	0	0	1	1	2	0.8	61	61	2	8.2	14.8419	77.3874	1.95098	1.4893	0	94.1803	95.6696	9.56696
199	61	6	2023-04-29	2022	2022-08-16	August	mid	CO	NM	recalc	Manga Creek	cumbress	37.0733	-106.397		SAAR	2	0	0	0	1	3	2	1.5	81	81	2	6.8	6.04779	26.3787	0	0	0	32.4265	32.4265	3.24265
200	62	6	2023-04-29	2022	2022-08-16	August	mid	CO	NM	recalc	Manga Creek	cumbress	37.0733	-106.397		SAAR	2	0	0	0	1	2	2	3	228	228	2	7.8	3.15908	13.4467	0	0	0.593393	16.6058	17.1992	1.71992
201	74	6	2023-04-29	2022	2022-08-16	August	mid	CO	NM	recalc	Cumbress Pass	cumbress	37.0195	-106.449	3056	SAAR	2	0	0	0	1	2	2	4	152	152	2	6.5	5.93806	21.4968	0	0	0	27.4349	27.4349	2.74349
202	75	6	2023-04-29	2022	2022-08-16	August	mid	CO	NM	recalc	Cumbress Pass	cumbress	37.0195	-106.449		SAAR	2	0	0	0	1	2	2	2	122	122	2	5.8	2.68575	17.7324	0	0	0.803229	20.4182	21.2214	2.12214
203	76	6	2023-04-29	2022	2022-08-16	August	mid	CO	NM	recalc	Cumbress Pass	cumbress	37.0196	-106.449		SAAR	2	0	0	0	1	1	2	2	122	122	2	7	7.27507	28.6652	0.592316	1.06874	1.01574	36.5326	38.617	3.8617
204	77	6	2023-04-29	2022	2022-08-16	August	mid	CO	NM	recalc	Cumbress Pass	cumbress	37.0196	-106.449		SAAR	2	0	0	0	1	1	2	1	90	90	2	8	6.2646	48.8154	1.79463	0	0	56.8746	56.8746	5.68746
205	78	6	2023-04-29	2022	2022-08-16	August	mid	CO	NM	recalc	Cumbress Pass	cumbress	37.0195	-106.449		SAAR	2	0	0	0	1	1	2	1.5	213	213	2	6.2	2.70062	9.03877	0	0	0.693092	11.7394	12.4325	1.24325
206	202	6	2023-04-29	2022	2022-08-16	August	mid	CO	NM	recalc	Cumbress Pass	cumbress	37.0197	-106.449		SAAR	2	0	0	0	1	2	1	2.5	76	76	2	7.2	9.38069	57.0989	0.749281	0	0	67.2289	67.2289	6.72289
207	203	6	2023-04-29	2022	2022-08-16	August	mid	CO	NM	recalc	Cumbress Pass	cumbress	37.0197	-106.449		SAAR	2	0	0	0	1	1	1	0.5	61	61	2	7.4	14.6883	73.5646	3.33471	1.33354	0	91.5877	92.9212	9.29212
208	204	6	2023-04-29	2022	2022-08-16	August	mid	CO	NM	recalc	Cumbress Pass	cumbress	37.0197	-106.449		SAAR	2	0	0	0	0	0	1	1	76	76	2	6.9	12.6999	50.8803	2.4027	1.1373	0	65.9829	67.1202	6.71202
209	205	6	2023-04-29	2022	2022-08-16	August	mid	CO	NM	recalc	Cumbress Pass	cumbress	37.0195	-106.449		SAAR	2	0	0	0	1	2	1	2	183	183	2	6.8	10.682	19.8467	0.738981	0	1.13599	31.2677	32.4037	3.24037
210	52	6	2023-04-29	2022	2022-08-17	August	mid	CO	NM	recalc	Red Lake	cumbress	37.0783	-106.401	3141	SAAR	2	0	0	0	1	2	1	0.5	66	66	2	7.7	10.9392	97.9924	3.5297	1.95814	0	112.461	114.419	11.4419
211	53	6	2023-04-29	2022	2022-08-17	August	mid	CO	NM	recalc	Red Lake	cumbress	37.0784	-106.401		SAAR	2	0	0	0	0	0	1	0.5	46	46	2	6.5	9.9729	73.3811	0	1.79075	0.83926	83.354	85.984	8.5984
212	54	6	2023-04-29	2022	2022-08-17	August	mid	CO	NM	recalc	Red Lake	cumbress	37.0784	-106.401		SAAR	2	0	0	0	1	1	1	1	84	84	2	6.6	8.9173	78.278	0	2.70684	0	87.1953	89.9021	8.99021
213	57	6	2023-04-29	2022	2022-08-17	August	mid	CO	NM	recalc	Red Lake	cumbress	37.0866	-106.421		SAAR	1	1	0	0	1	2	1	1	107	107	2	6.8	4.52766	37.3397	0.852647	0	0.624274	42.72	43.3443	4.33443
214	58	6	2023-04-29	2022	2022-08-17	August	mid	CO	NM	recalc	Red Lake	cumbress	37.0866	-106.42		SAAR	1	1	0	0	1	2	1	1	122	122	2	7.2	9.34139	30.1595	0	1.41237	1.05862	39.5009	41.9719	4.19719
215	206	6	2023-04-29	2022	2022-08-17	August	mid	CO	NM	recalc	Manga Creek	cumbress	37.0866	-106.424		SAAR	2	0	1	0	1	1	1	2	183	183	2	6.9	11.647	64.3693	0.933924	0.66624	0	76.9502	77.6165	7.76165
216	207	6	2023-04-29	2022	2022-08-17	August	mid	CO	NM	recalc	Manga Creek	cumbress	37.0866	-106.424		SAAR	2	0	1	0	0	0	1	1.5	122	122	2	6.9	5.46288	19.9671	0	0	0	25.43	25.43	2.543
217	208	6	2023-04-29	2022	2022-08-17	August	mid	CO	NM	recalc	Manga Creek	cumbress	37.0866	-106.424		SAAR	2	0	1	0	1	1	1	1.5	168	168	2	7.3	10.2615	60.2666	1.25102	0.663567	0.833379	71.7791	73.276	7.3276
218	209	6	2023-04-29	2022	2022-08-17	August	mid	CO	NM	recalc	Manga Creek	cumbress	37.0865	-106.424		SAAR	2	0	1	0	1	1	1	1.5	152	152	2	7.2	8.36375	61.6214	1.35623	0.621542	0	71.3414	71.963	7.1963
219	210	8	2023-07-06	2022	2022-08-17	August	mid	CO	NM	recalc	Manga Creek	cumbress	37.0865	-106.424	3166	SAAR	2	0	1	0	1	1	1	1	122	122	2	8.3	20.2563	27.8424	0	0	0.0855535	48.0987	48.1843	4.81843
220	211	8	2023-07-06	2022	2022-08-17	August	mid	CO	NM	recalc	Manga Creek	cumbress	37.0865	-106.086		SAAR	2	0	1	0	0	0	1	0.5	61	61	2	6.4	25.6324	26.1688	0	0	0	51.8011	51.8011	5.18011
221	212	8	2023-07-06	2022	2022-08-17	August	mid	CO	NM	recalc	Manga Creek	cumbress	37.0865	-106.425	3117.5	SAAR	2	0	1	0	0	0	1	1	91	91	2	7.6	10.1984	64.1981	0	0	0.262115	74.3965	74.6586	7.46586
222	213	8	2023-07-06	2022	2022-08-17	August	mid	CO	NM	recalc	Manga Creek	cumbress	37.0868	-106.425		SAAR	2	0	1	0	1	2	1	0.5	76	76	2	6.1	4.55166	35.1769	0	0	0	39.7286	39.7286	3.97286
223	66	8	2023-07-06	2022	2022-08-17	August	mid	CO	NM	recalc	Grouse Creek	cumbress	37.071	-106.401		SAAR	2	0	0	0	1	2	1	1	46	46	2	7.1	3.6102	85.2271	1.86812	0.630456	0	90.7055	91.3359	9.13359
224	68	8	2023-07-06	2022	2022-08-17	August	mid	CO	NM	recalc	Grouse Creek	cumbress	37.0711	-106.401		SAAR	2	0	0	0	1	3	1	0.5	45	45	2	8.1	3.67867	54.9718	1.45211	0	0	60.1026	60.1026	6.01026
225	214	8	2023-07-06	2022	2022-08-17	August	mid	CO	NM	recalc	Red Lake	cumbress	37.0783	-106.401		SAAR	2	0	0	0	1	2	1	0.6	60	60	2	7.2	10.6316	74.2411	0.539311	0	0	85.4121	85.4121	8.54121
226	215	8	2023-07-06	2022	2022-08-17	August	mid	CO	NM	recalc	Grouse Creek	cumbress	37.0711	-106.401	3107	SAAR	2	0	0	0	1	2	1	1	61	61	2	6.3	8.55291	76.1059	2.18451	1.26271	0	86.8434	88.1061	8.81061
227	216	8	2023-07-06	2022	2022-08-17	August	mid	CO	NM	recalc	Grouse Creek	cumbress	37.0712	-106.401		SAAR	2	0	0	0	1	2	1	1	76	76	2	6.6	4.26631	40.198	0.90545	0	0	45.3697	45.3697	4.53697
228	217	8	2023-07-06	2022	2022-08-17	August	mid	CO	NM	recalc	Grouse Creek	cumbress	37.0713	-106.401		SAAR	2	0	0	0	1	1	1	0.8	46	46	2	7.8	35.9481	79.0483	1.49508	0.841812	0	116.492	117.333	11.7333
229	218	8	2023-07-06	2022	2022-08-17	August	mid	CO	NM	recalc	Grouse Creek	cumbress	37.0712	-106.401		SAAR	2	0	0	0	1	2	1	1	81	81	2	6.2	15.7494	82.7091	1.81811	0.563881	0	100.277	100.84	10.084
230	219	8	2023-07-06	2022	2022-08-17	August	mid	CO	NM	recalc	Grouse Creek	cumbress	37.0713	-106.401		SAAR	2	0	0	0	1	2	1	2	168	168	2	6.5	38.3751	71.6764	1.2658	0.684454	0	111.317	112.002	11.2002
231	220	8	2023-07-06	2022	2022-08-17	August	mid	CO	NM	recalc	Grouse Creek	cumbress	37.0712	-106.401		SAAR	2	0	0	0	1	3	1	1	76	76	2	7.9	37.2445	48.7144	0.760612	0	0	86.7195	86.7195	8.67195
232	221	8	2023-07-06	2022	2022-08-17	August	mid	CO	NM	recalc	Grouse Creek	cumbress	37.0712	-106.401		SAAR	2	0	0	0	1	2	1	1.3	107	107	2	8	33.5818	43.3373	1.37713	0	0	78.2962	78.2962	7.82962
233	222	8	2023-07-06	2022	2022-08-17	August	mid	CO	NM	recalc	Grouse Creek	cumbress	37.071	-106.401		SAAR	2	0	0	0	1	2	1	1	107	107	2	6.3	38.7283	40.3125	0	0	0.0711904	79.0409	79.1121	7.91121
150	152	5	2023-04-28	2022	2022-08-15	August	mid	NM	NM	recalc	Cabresto Creek	cabresto	36.7693	-105.37	3191	SAAR	2	0	0	0	1	3	1	0.8	45	45	2	7.4	8.73853	127.606	1.88246	1.00715	0.828796	138.227	140.063	14.0063
151	153	5	2023-04-28	2022	2022-08-15	August	mid	NM	NM	recalc	Cabresto Creek	cabresto	36.7693	-105.37		SAAR	2	0	0	0	1	2	1	0.8	71	71	2	7.6	7.3063	103.827	1.74805	1.23675	0	112.881	114.118	11.4118
152	154	5	2023-04-28	2022	2022-08-15	August	mid	NM	NM	recalc	Cabresto Creek	cabresto	36.7683	-105.371		SAAR	2	0	0	0	1	3	1	0.3	33	33	2	7.4	12.2777	110.268	3.25651	1.63479	0.90235	125.802	128.339	12.8339
153	155	5	2023-04-28	2022	2022-08-15	August	mid	NM	NM	recalc	Cabresto Creek	cabresto	36.7694	-105.371		SAAR	2	0	0	0	1	3	1	0.6	28	28	2	8.6	11.5189	88.4137	3.90011	1.36737	0	103.833	105.2	10.52
154	156	5	2023-04-28	2022	2022-08-15	August	mid	NM	NM	recalc	Cabresto Creek	cabresto	36.7693	-105.371		SAAR	2	0	0	0	1	2	1	0.5	30	30	2	8.5	18.5501	145.213	4.12115	1.19595	1.11383	167.885	170.194	17.0194
155	157	5	2023-04-28	2022	2022-08-15	August	mid	NM	NM	recalc	Cabresto Creek	cabresto	36.7693	-105.371		SAAR	2	0	0	0	1	3	1	0.3	23	23	2	7.5	5.43323	42.9078	0.953035	0.90742	0	49.294	50.2015	5.02015
156	158	5	2023-04-28	2022	2022-08-15	August	mid	NM	NM	recalc	Cabresto Creek	cabresto	36.7694	-105.371		SAAR	2	0	0	0	1	3	1	0.5	41	41	2	8	11.4676	109.401	2.529	0.794054	1.02287	123.398	125.215	12.5215
157	159	5	2023-04-28	2022	2022-08-15	August	mid	NM	NM	recalc	Cabresto Creek	cabresto	36.7693	-105.371		SAAR	2	0	0	0	1	3	1	0.5	30	30	2	6.5	11.4767	133.371	3.90778	1.47559	0.809408	148.755	151.04	15.104
158	160	5	2023-04-28	2022	2022-08-15	August	mid	NM	NM	recalc	Cabresto Creek	cabresto	36.7694	-105.371		SAAR	2	0	0	0	1	3	1	0.3	36	36	2	7.6	11.2468	91.5283	1.71225	0.94457	1.49085	104.487	106.923	10.6923
159	161	5	2023-04-28	2022	2022-08-15	August	mid	NM	NM	recalc	Cabresto Creek	cabresto	36.7698	-105.371		SAAR	2	0	0	0	1	3	1	0.4	23	23	2	6	9.24031	96.0386	4.58371	2.04359	0	109.863	111.906	11.1906
160	162	5	2023-04-28	2022	2022-08-15	August	mid	NM	NM	recalc	Cabresto Creek	cabresto	36.7699	-105.371		SAAR	2	0	0	0	1	2	1	0.4	61	61	2	7.8	6.53349	47.9641	0	0	0	54.4976	54.4976	5.44976
161	163	5	2023-04-28	2022	2022-08-15	August	mid	NM	NM	recalc	Cabresto Creek	cabresto	36.7699	-105.371		SAAR	2	0	0	0	1	3	1	0.3	36	36	2	7.8	7.55143	74.5779	2.7198	1.26452	0	84.8492	86.1137	8.61137
162	164	5	2023-04-28	2022	2022-08-15	August	mid	NM	NM	recalc	Cabresto Park	cabresto	36.7747	-105.357	3238	SAAR	2	0	0	0	1	3	1	0.3	18	18	2	8.3	9.22609	94.5057	3.86827	1.44882	0	107.6	109.049	10.9049
163	165	5	2023-04-28	2022	2022-08-15	August	mid	NM	NM	recalc	Cabresto Park	cabresto	36.7744	-105.357		SAAR	2	0	0	0	1	3	1	0.25	18	18	2	6.3	7.47646	101.806	3.70148	1.99863	1.08643	112.984	116.069	11.6069
164	166	5	2023-04-28	2022	2022-08-15	August	mid	NM	NM	recalc	Cabresto Park	cabresto	36.7743	-105.357		SAAR	2	0	0	0	1	3	1	0.5	30	30	2	7.2	9.85724	64.4904	1.55503	0.661567	0	75.9026	76.5642	7.65642
165	167	5	2023-04-28	2022	2022-08-15	August	mid	NM	NM	recalc	Cabresto Park	cabresto	36.7743	-105.357		SAAR	2	0	0	0	1	3	1	0.5	30	30	2	6.7	8.8981	73.6723	1.51728	0	0	84.0877	84.0877	8.40877
166	168	5	2023-04-28	2022	2022-08-15	August	mid	NM	NM	recalc	Cabresto Park	cabresto	36.7744	-105.357		SAAR	2	0	0	0	1	3	1	0.3	23	23	2	5.8	10.1223	118.213	2.63946	1.79871	1.15866	130.975	133.933	13.3933
167	169	5	2023-04-28	2022	2022-08-15	August	mid	NM	NM	recalc	Cabresto Park	cabresto	36.7743	-105.357		SAAR	2	0	0	0	1	3	1	0.3	18	18	2	7.1	9.4402	119.864	4.24216	2.362	0.970716	133.546	136.879	13.6879
168	170	5	2023-04-28	2022	2022-08-15	August	mid	NM	NM	recalc	Laguna Saddle	cabresto	36.7659	-105.357	3192	SAAR	2	0	0	0	1	2	1	0.5	30	30	2	6.3	11.0146	101.007	4.42917	1.67907	0.849509	116.451	118.979	11.8979
169	171	5	2023-04-28	2022	2022-08-15	August	mid	NM	NM	recalc	Laguna Saddle	cabresto	36.7659	-105.357		SAAR	2	0	0	0	1	2	1	0.6	38	38	2	8.6	11.2061	83.7331	2.96551	1.07606	0	97.9048	98.9808	9.89808
170	172	5	2023-04-28	2022	2022-08-15	August	mid	NM	NM	recalc	Laguna Saddle	cabresto	36.7661	-105.356		SAAR	2	0	0	0	1	2	1	0.4	30	30	2	8.5	8.65245	62.7633	2.31678	0.726639	0.913845	73.7326	75.3731	7.53731
171	173	5	2023-04-28	2022	2022-08-15	August	mid	NM	NM	recalc	Laguna Saddle	cabresto	36.7662	-105.356		SAAR	2	0	0	0	1	1	1	0.4	30	30	2	7.3	6.77671	24.7441	0	0	0.843423	31.5208	32.3642	3.23642
172	174	5	2023-04-28	2022	2022-08-15	August	mid	NM	NM	recalc	Laguna Saddle	cabresto	36.7662	-105.356		SAAR	2	0	0	0	1	2	1	0.6	61	61	2	7.7	6.22487	55.7619	1.32389	0	0	63.3106	63.3106	6.33106
173	175	5	2023-04-28	2022	2022-08-15	August	mid	NM	NM	recalc	Laguna Saddle	cabresto	36.7662	-105.356		SAAR	2	0	0	0	1	2	1	0.8	66	66	2	8.2	4.91501	58.819	1.54516	0	0	65.2792	65.2792	6.52792
174	176	5	2023-04-28	2022	2022-08-15	August	mid	NM	NM	recalc	Laguna Saddle	cabresto	36.7662	-105.356		SAAR	2	0	0	0	1	3	1	1.5	43	43	2	7.8	8.71259	143.559	1.07062	0.554981	0	153.343	153.898	15.3898
175	177	5	2023-04-28	2022	2022-08-15	August	mid	NM	NM	recalc	Laguna Saddle	cabresto	36.7662	-105.355		SAAR	2	0	0	0	1	1	1	0.6	46	46	2	7.5	10.3445	129.693	2.88067	0.845774	0	142.918	143.764	14.3764
176	178	5	2023-04-28	2022	2022-08-15	August	mid	NM	NM	recalc	Laguna Saddle	cabresto	36.7663	-105.355		SAAR	2	0	0	0	1	2	1	0.6	33	33	2	7.5	13.7515	68.0234	0.969065	0	0	82.744	82.744	8.2744
177	179	6	2023-04-29	2022	2022-08-15	August	mid	NM	NM	recalc	Laguna Saddle	cabresto	36.7663	-105.355		SAAR	2	0	0	0	1	1	1	0.4	28	28	2	7.4	5.8493	63.2745	3.38253	1.05813	2.33377	72.5063	75.8982	7.58982
178	180	6	2023-04-29	2022	2022-08-16	August	mid	NM	NM	recalc	Bitter Creek	cabresto	36.7618	-105.339	3141	SAAR	2	0	0	0	1	2	1	1	38	38	2	8.3	5.90434	40.3935	0	0	0	46.2979	46.2979	4.62979
179	181	6	2023-04-29	2022	2022-08-16	August	mid	NM	NM	recalc	Bitter Creek	cabresto	36.7608	-105.339		SAAR	2	0	0	0	1	2	1	0.6	36	36	2	5.9	6.14969	39.7541	0	0	0	45.9038	45.9038	4.59038
180	182	6	2023-04-29	2022	2022-08-16	August	mid	NM	NM	recalc	Bitter Creek	cabresto	36.7608	-105.339		SAAR	2	0	0	0	1	3	1	0.6	30	30	2	6.7	6.76595	50.4022	0.894402	0.61383	0	58.0625	58.6763	5.86763
181	183	6	2023-04-29	2022	2022-08-16	August	mid	NM	NM	recalc	Bitter Creek	cabresto	36.7603	-105.339		SAAR	2	0	0	0	1	2	1	0.8	46	46	2	7.5	8.35931	34.9478	0	0	0	43.3071	43.3071	4.33071
182	184	6	2023-04-29	2022	2022-08-16	August	mid	NM	NM	recalc	Bitter Creek	cabresto	36.7591	-105.339		SAAR	2	0	0	0	1	2	1	1	64	64	2	7.4	8.02184	90.2708	3.88905	2.08971	0	102.182	104.271	10.4271
183	185	6	2023-04-29	2022	2022-08-16	August	mid	NM	NM	recalc	Bitter Creek	cabresto	36.7591	-105.339		SAAR	2	0	0	0	1	2	1	0.5	46	46	2	7.6	5.70749	77.8189	1.54731	0.632698	0	85.0737	85.7064	8.57064
184	186	6	2023-04-29	2022	2022-08-16	August	mid	NM	NM	recalc	Bitter Creek	cabresto	36.7591	-105.339		SAAR	2	0	0	0	1	1	1	0.6	53	53	2	7.3	7.75647	63.3748	1.98867	0.996999	0	73.12	74.117	7.4117
185	187	6	2023-04-29	2022	2022-08-16	August	mid	NM	NM	recalc	Bitter Creek	cabresto	36.759	-105.339		SAAR	2	0	0	0	0	0	1	0.6	64	64	2	8.4	12.9904	85.5148	2.39739	1.51193	0.754325	100.903	103.169	10.3169
186	188	6	2023-04-29	2022	2022-08-16	August	mid	NM	NM	recalc	Bitter Creek	cabresto	36.759	-105.339		SAAR	2	0	0	0	0	0	1	1.1	66	66	2	8.7	12.6386	83.3348	2.5978	1.33536	0.701284	98.5712	100.608	10.0608
187	189	6	2023-04-29	2022	2022-08-16	August	mid	NM	NM	recalc	Bitter Creek	cabresto	36.7588	-105.339		SAAR	2	0	0	0	1	2	1	0.5	30	30	2	7.7	6.31951	49.5662	1.6522	0.718272	1.28329	57.5379	59.5394	5.95394
188	190	6	2023-04-29	2022	2022-08-16	August	mid	NM	NM	recalc	Bitter Creek	cabresto	36.7586	-105.339		SAAR	2	0	0	0	1	1	1	1	76	76	2	8	4.66243	87.0165	2.88361	1.6631	0	94.5625	96.2256	9.62256
189	191	6	2023-04-29	2022	2022-08-16	August	mid	NM	NM	recalc	Bitter Creek	cabresto	36.7568	-105.339		SAAR	2	0	0	0	1	1	1	0.3	25	25	2	7.5	10.3798	93.6673	4.74202	2.98128	0.699359	108.789	112.47	11.247
190	194	6	2023-04-29	2022	2022-08-16	August	mid	NM	NM	recalc	Laguna Saddle South	cabresto	36.7614	-105.36	3212	SAAR	2	0	0	0	1	1	1	0.2	28	28	2	7.8	7.65903	96.643	4.42999	1.52186	0	108.732	110.254	11.0254
191	195	6	2023-04-29	2022	2022-08-16	August	mid	NM	NM	recalc	Laguna Saddle South	cabresto	36.7614	-105.36		SAAR	2	0	0	0	1	3	1	0.6	38	38	2	7.8	8.0552	78.5801	1.24152	0	0	87.8768	87.8768	8.78768
192	196	6	2023-04-29	2022	2022-08-16	August	mid	NM	NM	recalc	Laguna Saddle South	cabresto	36.7616	-105.359		SAAR	2	0	0	0	1	3	1	0.2	15	15	2	6.8	10.3576	82.2059	2.58758	0	0	95.1511	95.1511	9.51511
193	197	6	2023-04-29	2022	2022-08-16	August	mid	NM	NM	recalc	Laguna Saddle South	cabresto	36.7615	-105.359		SAAR	2	0	0	0	1	3	1	0.3	20	20	2	6.2	6.74343	77.9183	1.52435	0	0	86.1861	86.1861	8.61861
194	198	6	2023-04-29	2022	2022-08-16	August	mid	NM	NM	recalc	Laguna Saddle South	cabresto	36.761	-105.359		SAAR	2	0	0	0	1	3	1	0.3	20	20	2	6.5	5.21522	31.8368	1.32367	0	0.93826	38.3757	39.3139	3.93139
195	199	6	2023-04-29	2022	2022-08-16	August	mid	NM	NM	recalc	Laguna Saddle South	cabresto	36.761	-105.361		SAAR	2	0	0	0	1	3	1	0.7	25	25	2	6.8	5.15875	2.26978	0	0	0	7.42853	7.42853	0.742853
196	200	6	2023-04-29	2022	2022-08-16	August	mid	NM	NM	recalc	Laguna Saddle South	cabresto	36.7609	-105.361		SAAR	2	0	0	0	1	3	1	0.35	13	13	2	5.9	6.66686	95.7191	1.29278	0	0	103.679	103.679	10.3679
197	201	6	2023-04-29	2022	2022-08-16	August	mid	NM	NM	recalc	Laguna Saddle South	cabresto	36.7609	-105.361		SAAR	2	0	0	0	1	1	1	0.2	30	30	2	7.6	6.37649	80.315	2.05231	0.872343	0.573218	88.7438	90.1894	9.01894
234	223	8	2023-07-06	2022	2022-08-17	August	mid	NM	NM	recalc	Cabresto	cabresto	36.7791	-105.372	3140	SAAR	2	0	0	0	1	3	1	0.2	30	30	2	6.8	32.6715	54.9856	0.993536	0.572985	0.0578985	88.6506	89.2815	8.92815
235	224	8	2023-07-06	2022	2022-08-18	August	mid	NM	NM	recalc	Laguna Saddle South	cabresto	36.7612	-105.36		SAAR	2	0	0	0	1	3	1	0.5	23	23	2	8	32.1908	64.1838	1.51363	0.624077	0	97.8882	98.5123	9.85123
236	225	8	2023-07-06	2022	2022-08-18	August	mid	NM	NM	recalc	Laguna Saddle South	cabresto	36.7612	-105.36		SAAR	2	0	0	0	1	3	1	0.25	18	18	2	5.9	41.7942	99.8727	3.5457	1.74868	0	145.213	146.961	14.6961
237	226	8	2023-07-06	2022	2022-08-18	August	mid	NM	NM	recalc	Laguna Saddle South	cabresto	36.7613	-105.36		SAAR	2	0	0	0	1	3	1	0.3	30	30	2	8.2	8.1058	78.2636	1.63678	0	0	88.0062	88.0062	8.80062
238	227	8	2023-07-06	2022	2022-08-18	August	mid	NM	NM	recalc	Laguna Saddle South	cabresto	36.7613	-105.36		SAAR	2	0	0	0	1	3	1	0.5	23	23	2	5.5	44.7848	93.9852	2.29785	0.731334	0	141.068	141.799	14.1799
239	228	8	2023-07-06	2022	2022-08-18	August	mid	NM	NM	recalc	Laguna Saddle South	cabresto	36.7613	-105.36		SAAR	2	0	0	0	1	3	1	0.25	30	30	2	6.2	39.8398	96.0251	2.42591	1.08812	0	138.291	139.379	13.9379
240	229	8	2023-07-06	2022	2022-08-20	August	mid	NM	NM	recalc	Rio de Vaca	san pedro	36.0831	-106.825	3089	SAAR	2	0	0	0	1	3	1	0.7	38	38	2	6.5	36.2025	36.2722	0	0	0.0729106	72.4747	72.5476	7.25476
241	230	8	2023-07-06	2022	2022-08-20	August	mid	NM	NM	recalc	Rio de Vaca	san pedro	36.0829	-106.825		SAAR	2	0	0	0	1	3	1	2	30.5	31	2	7.2	23.3338	50.1758	0	0	0	73.5096	73.5096	7.35096
261	PP6	7	2023-05-01	2022	2022-10-01	October	late	NM	NM	recalc	Pecos Pond	pecos	35.9084	-105.641	3436	SAAR	2	0	0	0	1	3	1	0.5	30.5	31	2	6.7	6.30577	46.1455	0.860554	0	0	53.3118	53.3118	5.33118
262	UJC1	7	2023-05-01	2022	2022-10-01	October	late	NM	NM	recalc	Upper Jacks Creek	pecos	35.9103	-105.639	3440	SAAR	2	0	0	0	1	3	1	0.6	28	28	2	6.7	3.61346	25.4231	0	0	1.29833	29.0366	30.3349	3.03349
263	UJC2	7	2023-05-01	2022	2022-10-01	October	late	NM	NM	recalc	Upper Jacks Creek	pecos	35.9102	-105.639		SAAR	2	0	0	0	1	3	1	0.4	20	20	2	6.8	4.96166	46.4952	0.649778	0	0.783129	52.1066	52.8897	5.28897
264	UJC3	7	2023-05-01	2022	2022-10-01	October	late	NM	NM	recalc	Upper Jacks Creek	pecos	35.9104	-105.639		SAAR	2	0	0	0	1	3	1	0.7	30.5	31	2	6.5	11.0769	32.8171	0.889088	0	1.00195	44.7831	45.785	4.5785
265	UJC4	7	2023-05-01	2022	2022-10-01	October	late	NM	NM	recalc	Upper Jacks Creek	pecos	35.9103	-105.639		SAAR	2	0	0	0	1	3	1	0.8	30.5	31	2	7.9	12.782	23.6022	0.739085	0	1.23052	37.1233	38.3538	3.83538
266	UJC5	7	2023-05-01	2022	2022-10-01	October	late	NM	NM	recalc	Upper Jacks Creek	pecos	35.9101	-105.639		SAAR	2	0	0	0	1	3	1	0.7	46	46	2	6.3	5.58938	62.5861	3.5436	1.61817	0	71.7191	73.3372	7.33372
267	UJC6	7	2023-05-01	2022	2022-10-01	October	late	NM	NM	recalc	Upper Jacks Creek	pecos	35.9103	-105.639		SAAR	2	0	0	0	1	3	1	0.6	46	46	2	6.4	8.81207	29.512	0.854797	0	0.946123	39.1789	40.125	4.0125
268	UJC7	7	2023-05-01	2022	2022-10-01	October	late	NM	NM	recalc	Upper Jacks Creek	pecos	35.9103	-105.639		SAAR	2	0	0	0	1	3	1	0.4	15	15	2	8.2	7.39562	39.2746	1.12669	0	0	47.7969	47.7969	4.77969
269	UJC8	7	2023-05-01	2022	2022-10-01	October	late	NM	NM	recalc	Upper Jacks Creek	pecos	35.9105	-105.639		SAAR	2	0	0	0	1	3	1	0.5	38	38	2	6.9	7.95519	43.2842	1.54214	0	0.664198	52.7816	53.4458	5.34458
270	PL1	7	2023-05-01	2022	2022-10-01	October	late	NM	NM	recalc	Pecos Lake	pecos	35.9118	-105.648	3492	SAAR	2	0	0	0	1	3	1	1	33	33	2	7.3	9.0111	40.7506	2.86744	1.32963	0	52.6291	53.9587	5.39587
271	PL2	7	2023-05-01	2022	2022-10-01	October	late	NM	NM	recalc	Pecos Lake	pecos	35.9118	-105.649		SAAR	2	0	0	0	1	3	1	1	46	46	2	7.5	4.97693	42.2658	0	0	0	47.2427	47.2427	4.72427
272	PL3	7	2023-05-01	2022	2022-10-01	October	late	NM	NM	recalc	Pecos Lake	pecos	35.9119	-105.649		SAAR	2	0	0	0	1	3	1	0.4	18	18	2	6.8	9.84518	116.823	1.67533	0.715859	0	128.343	129.059	12.9059
273	PL4	7	2023-05-01	2022	2022-10-01	October	late	NM	NM	recalc	Pecos Lake	pecos	35.9125	-105.649		SAAR	2	0	0	0	1	3	1	0.4	36	36	2	6.2	9.2355	32.9719	0	0	0	42.2074	42.2074	4.22074
274	PL5	7	2023-05-01	2022	2022-10-01	October	late	NM	NM	recalc	Pecos Lake	pecos	35.9126	-105.649		SAAR	2	0	0	0	1	3	1	0.7	61	61	2	6.7	15.876	42.4426	0.681224	0	0	58.9998	58.9998	5.89998
275	LJC33	7	2023-05-01	2022	2022-10-01	October	late	NM	NM	recalc	Lower Jacks Creek	pecos	35.8932	-105.633	3261	SAAR	2	0	0	0	1	3	1	0.4	46	46	2	6.3	6.28169	14.6662	0	0	0	20.9479	20.9479	2.09479
276	LJC34	7	2023-05-01	2022	2022-10-01	October	late	NM	NM	recalc	Lower Jacks Creek	pecos	35.8931	-105.633		SAAR	2	0	0	0	1	3	1	0.4	30.5	31	2	7.6	9.72567	49.8085	1.97117	0	0.774809	61.5054	62.2802	6.22802
277	LJC35	7	2023-05-01	2022	2022-10-01	October	late	NM	NM	recalc	Lower Jacks Creek	pecos	35.8932	-105.633		SAAR	2	0	0	0	1	2	1	0.5	41	41	2	6.9	5.69934	34.7032	0.598487	0	0	41.001	41.001	4.1001
278	LJC36	7	2023-05-01	2022	2022-10-01	October	late	NM	NM	recalc	Lower Jacks Creek	pecos	35.8924	-105.633		SAAR	2	0	0	0	1	2	1	0.5	61	61	2	6.3	16.1519	63.5761	1.54706	0.810877	1.1231	81.2751	83.2091	8.32091
279	LJC37	7	2023-05-01	2022	2022-10-01	October	late	NM	NM	recalc	Lower Jacks Creek	pecos	35.8923	-105.633		SAAR	2	0	0	0	1	1	1	2	152	152	2	7.2	8.9507	34.3748	1.10951	0	0	44.435	44.435	4.4435
250	LJC4	8	2023-07-06	2022	2022-09-30	October	late	NM	NM	recalc	Lower Jacks Creek	pecos	35.8955	-105.636		SAAR	2	0	0	0	1	3	1	0.4	61	61	2	8.4	30.7048	53.3061	0.84527	0.430269	0	84.8562	85.2864	8.52864
251	LJC4-2	8	2023-07-06	2022	2022-09-30	October	late	NM	NM	recalc	Lower Jacks Creek	pecos	35.8955	-105.636		SAAR	2	0	0	0	1	3	1	0.5	46	46	2	7.2	8.9106	64.2803	1.49122	0.549627	0	74.6822	75.2318	7.52318
252	LJC1	8	2023-07-06	2022	2022-09-30	October	late	NM	NM	recalc	Lower Jacks Creek	pecos	35.896	-105.636		SAAR	2	0	0	0	1	3	1	0.4	30.5	31	2	6	37.6488	33.7746	0.976765	0	0	72.4001	72.4001	7.24001
253	LJC1-2	8	2023-07-06	2022	2022-09-30	October	late	NM	NM	recalc	Lower Jacks Creek	pecos	35.8959	-105.636		SAAR	2	0	0	0	1	3	1	0.3	30.5	31	2	6.6	12.9535	14.8982	0	0	0.0854028	27.8517	27.9371	2.79371
254	LJC31	8	2023-07-06	2022	2022-09-30	October	late	NM	NM	recalc	Lower Jacks Creek	pecos	35.8957	-105.636		SAAR	2	0	0	0	1	3	1	0.4	41	41	2	6.5	42.5312	114.751	1.5588	0	0	158.841	158.841	15.8841
255	LJC32	8	2023-07-06	2022	2022-09-30	October	late	NM	NM	recalc	Lower Jacks Creek	pecos	35.8956	-105.636		SAAR	2	0	0	0	1	3	1	0.4	33	33	2	8	32.0889	55.6883	1.64457	0.764018	0	89.4217	90.1857	9.01857
256	PP1	8	2023-07-06	2022	2022-10-01	October	late	NM	NM	recalc	Pecos Pond	pecos	35.9098	-105.641		SAAR	2	0	0	0	1	3	1	0.4	41	41	2	5.8	17.4176	62.7092	1.21423	0	0	81.341	81.341	8.1341
257	PP2	8	2023-07-06	2022	2022-10-01	October	late	NM	NM	recalc	Pecos Pond	pecos	35.9098	-105.641		SAAR	2	0	0	0	1	2	1	1	76	76	2	4.2	43.0461	39.3931	0	0	0.0886596	82.4392	82.5279	8.25279
258	PP3	8	2023-07-06	2022	2022-10-01	October	late	NM	NM	recalc	Pecos Pond	pecos	35.9084	-105.641		SAAR	2	0	0	0	1	3	1	0.5	28	28	2	6.4	13.887	71.593	1.12515	0.67126	0	86.6051	87.2764	8.72764
259	PP4	8	2023-07-06	2022	2022-10-01	October	late	NM	NM	recalc	Pecos Pond	pecos	35.9084	-105.641		SAAR	2	0	0	0	1	3	1	0.5	38	38	2	8.1	32.9394	78.7637	1.4293	0.595994	0	113.132	113.728	11.3728
260	PP5	8	2023-07-06	2022	2022-10-01	October	late	NM	NM	recalc	Pecos Pond	pecos	35.9084	-105.641		SAAR	2	0	0	0	1	3	1	0.5	25	25	2	7.3	34.4955	55.7684	0.535278	0	0	90.7992	90.7992	9.07992
143	145	5	2023-04-28	2022	2022-07-25	July	mid	NM	NM	recalc	Palomas Trail	san pedro	36.052	-106.808	2976	SAAR	2	0	0	0	1	3	1	1	30.5	31	2	6	2.21002	43.3259	0	0	0	45.5359	45.5359	4.55359
144	146	5	2023-04-28	2022	2022-07-26	July	mid	NM	NM	recalc	Rio de Vaca	san pedro	36.0816	-106.825	3112	SAAR	1	1	0	0	1	2	1	3.5	183	183	2	7.1	6.63604	24.4537	0	0	1.41674	31.0898	32.5065	3.25065
145	147	5	2023-04-28	2022	2022-07-26	July	mid	NM	NM	recalc	Rio de Vaca	san pedro	36.0818	-106.825	3044	SAAR	2	0	0	0	1	3	1	1.5	86	86	2	6.7	1.30003	16.0333	0	0	1.72265	17.3333	19.0559	1.90559
146	148	5	2023-04-28	2022	2022-07-26	July	mid	NM	NM	recalc	Rio de Vaca	san pedro	36.0828	-106.825		SAAR	2	0	0	0	1	3	1	2	86	86	2	6.1	4.30809	48.1174	0	0	0	52.4255	52.4255	5.24255
147	149	5	2023-04-28	2022	2022-07-26	July	mid	NM	NM	recalc	Rio de Vaca	san pedro	36.0829	-106.825		SAAR	2	0	0	0	1	3	1	0.7	53	53	2	6.4	3.39302	59.4073	0	0	0	62.8003	62.8003	6.28003
148	150	5	2023-04-28	2022	2022-07-26	July	mid	NM	NM	recalc	Rio de Vaca	san pedro	36.083	-106.825		SAAR	2	0	0	0	1	3	1	0.5	33	33	2	6.4	6.13494	87.8192	1.98213	1.08108	1.51721	95.9362	98.5345	9.85345
149	151	5	2023-04-28	2022	2022-07-26	July	mid	NM	NM	recalc	Pinos Trail	san pedro	36.0829	-106.825		SAAR	2	0	0	0	1	3	1		70	70	2	8.2	5.82785	167.214	1.28184	0.757668	0.680097	174.324	175.762	17.5762
79	135	3	2023-04-26	2022	2022-06-14	June	early	UT	UT	recalc	Upper Mammoth	dixie	37.6698	-112.822	3193	SAAR	1	1	0	0	1	3	1	1	152	152	2	7.2	7.40206	150.214	0	25.3129	0	157.616	182.929	18.2929
80	136	3	2023-04-26	2022	2022-06-14	June	early	UT	UT	recalc	Upper Mammoth	dixie	37.6698	-112.822		SAAR	0	1	0	0	1	3	1	1.3	152	152	2	6.1	7.34061	144.75	2.29638	13.1896	0	154.387	167.576	16.7576
81	137	3	2023-04-26	2022	2022-06-14	June	early	UT	UT	recalc	Upper Mammoth	dixie	37.67	-112.822		SAAR	1	1	0	0	1	3	1	1.8	90	90	2	7.5	7.79676	145.665	1.5625	17.1297	0	155.024	172.154	17.2154
82	138	3	2023-04-26	2022	2022-06-14	June	early	UT	UT	recalc	Upper Mammoth	dixie	37.67	-112.822		SAAR	0	1	0	0	1	3	1	2	152	152	2	8.2	9.41716	135.728	3.3055	15.9011	0.668921	148.451	165.021	16.5021
83	139	3	2023-04-26	2022	2022-06-14	June	early	UT	UT	recalc	Upper Mammoth	dixie	37.668	-112.822		SAAR	1	1	0	0	1	3	1	1.5	122	122	2	7.9	7.87224	142.521	3.5268	19.0221	0	153.92	172.943	17.2943
84	140	3	2023-04-26	2022	2022-06-14	June	early	UT	UT	recalc	Upper Mammoth	dixie	37.668	-112.822		SAAR	1	1	0	0	1	3	1	2	106	106	2	7.1	6.7003	162.348	2.23487	20.5106	0	171.283	191.794	19.1794
85	141	3	2023-04-26	2022	2022-06-14	June	early	UT	UT	recalc	Upper Mammoth	dixie	37.6699	-112.823		SAAR	0	1	0	0	1	2	1	2.2	183	183	2	6.8	6.77589	157.075	2.57264	18.4917	0	166.424	184.916	18.4916
86	142	3	2023-04-26	2022	2022-06-14	June	early	UT	UT	recalc	Upper Mammoth	dixie	37.6698	-112.823		SAAR	1	1	0	0	1	2	1	1	76	76	2	6.6	4.65473	134.851	1.84858	18.1884	0	141.354	159.542	15.9542
87	143	3	2023-04-26	2022	2022-06-14	June	early	UT	UT	recalc	Upper Mammoth	dixie	37.6695	-112.823		SAAR	1	1	0	0	1	3	1	1.3	168	168	2	6.8	5.26419	163.882	2.26203	17.6551	0	171.409	189.064	18.9064
88	144	3	2023-04-26	2022	2022-06-14	June	early	UT	UT	recalc	Upper Mammoth	dixie	37.6695	-112.823		SAAR	0	1	0	0	1	2	1	0.5	45	45	2	7.9	5.50915	156.517	1.31402	19.2906	0	163.34	182.631	18.2631
89	81	3	2023-04-26	2022	2022-06-14	June	early	UT	UT	recalc	Sheepherder Creek	dixie	37.6138	-112.825	3128	SAAR	2	0	0	0	1	3	1	0.5	30	30	2	7.1	10.429	138.676	3.90968	15.0012	0	153.015	168.016	16.8016
90	82	3	2023-04-26	2022	2022-06-14	June	early	UT	UT	recalc	Sheepherder Creek	dixie	37.6142	-112.825		SAAR	2	0	0	0	1	3	1	1	60	60	2	7	7.78097	190.158	1.66353	13.0784	0	199.602	212.681	21.2681
91	83	3	2023-04-26	2022	2022-06-14	June	early	UT	UT	recalc	Sheepherder Creek	dixie	37.6142	-112.825		SAAR	2	0	0	0	1	2	1	0.4	15	15	2	5.9	8.73908	112.704	2.26637	13.873	0	123.709	137.582	13.7582
92	84	3	2023-04-26	2022	2022-06-14	June	early	UT	UT	recalc	Sheepherder Creek	dixie	37.6142	-112.825		SAAR	2	0	0	0	1	2	1	0.5	30	30	2	6.8	7.02669	171.006	1.68142	13.2064	0	179.714	192.92	19.292
93	85	3	2023-04-26	2022	2022-06-14	June	early	UT	UT	recalc	Sheepherder Creek	dixie	37.6145	-112.825		SAAR	2	0	0	0	1	3	1	0.5	15	15	2	6.9	4.95588	110.786	1.04246	4.22273	0	116.784	121.007	12.1007
94	86	4	2023-04-27	2022	2022-06-14	June	early	UT	UT	recalc	Sheepherder Creek	dixie	37.6149	-112.825		SAAR	2	0	0	0	1	3	1	0.4	20	20	2	6.8	7.47757	183.53	1.62378	14.8029	0	192.631	207.434	20.7434
95	87	4	2023-04-27	2022	2022-06-14	June	early	UT	UT	recalc	Sheepherder Creek	dixie	37.6152	-112.825		SAAR	2	0	0	0	1	3	1	0.4	15	15	2	8.5	7.64792	179.146	2.40784	17.3388	0	189.201	206.54	20.654
96	88	4	2023-04-27	2022	2022-06-14	June	early	UT	UT	recalc	Sheepherder Creek	dixie	37.6178	-112.825		SAAR	2	0	0	0	1	3	1	0.5	20	20	2	5.7	11.2327	208.896	2.5446	29.2056	0	222.674	251.879	25.1879
97	89	4	2023-04-27	2022	2022-06-14	June	early	UT	UT	recalc	Sheepherder Creek	dixie	37.6187	-112.825		SAAR	2	0	0	0	1	3	1	1	30	30	2	7.2	7.67906	188.406	1.86137	25.3387	0	197.946	223.285	22.3285
98	90	4	2023-04-27	2022	2022-06-14	June	early	UT	UT	recalc	Sheepherder Creek	dixie	37.6195	-112.826		SAAR	2	0	0	0	1	3	1	0.5	15	15	2	7.7	9.6268	230.707	2.75295	21.0704	0.788497	243.087	264.946	26.4946
99	91	4	2023-04-27	2022	2022-06-14	June	early	UT	UT	recalc	Sheepherder Creek	dixie	37.6195	-112.826		SAAR	2	0	0	1	1	3	1	1.5	60	60	2	8.2	10.7074	191.385	3.96992	33.86	0	206.063	239.923	23.9923
100	92	4	2023-04-27	2022	2022-06-14	June	early	UT	UT	recalc	Lower Mammoth	dixie	37.653	-112.789	3058	SAAR	0	1	0	0	1	3	1	2	168	168	2	7.2	6.45064	186.017	2.79044	7.5908	0	195.258	202.849	20.2849
101	93	4	2023-04-27	2022	2022-06-14	June	early	UT	UT	recalc	Lower Mammoth	dixie	37.6533	-112.789		SAAR	1	1	0	0	1	3	1	1	75	75	2	6.9	10.4712	175.872	4.82846	24.1076	0.717061	191.172	215.997	21.5997
102	94	4	2023-04-27	2022	2022-06-14	June	early	UT	UT	recalc	Lower Mammoth	dixie	37.6533	-112.789		SAAR	0	1	0	0	1	3	1	0.5	60	60	2	7	14.8807	175.281	5.18427	19.3115	0	195.346	214.658	21.4658
103	95	4	2023-04-27	2022	2022-06-14	June	early	UT	UT	recalc	Lower Mammoth	dixie	37.6538	-112.79		SAAR	1	1	0	0	1	3	1	1	152	152	2	7.4	11.0419	124.855	3.74734	17.059	0	139.644	156.703	15.6703
104	96	4	2023-04-27	2022	2022-06-14	June	early	UT	UT	recalc	Lower Mammoth	dixie	37.6538	-112.79		SAAR	1	1	0	0	1	3	1	1.5	90	90	2	6.1	10.1068	173.031	4.75431	10.5472	0.781205	187.892	199.22	19.922
105	97	4	2023-04-27	2022	2022-06-14	June	early	UT	UT	recalc	Lowder Creek	dixie	37.6734	-112.79	3138	SAAR	0	1	0	0	1	3	1	3	106	106	2	6.9	9.99274	116.681	3.27414	5.26522	0	129.948	135.213	13.5213
106	98	4	2023-04-27	2022	2022-06-14	June	early	UT	UT	recalc	Lowder Creek	dixie	37.6734	-112.79		SAAR	2	0	0	0	1	3	1	1	45	45	2	7.6	17.3316	134.739	4.20836	11.2835	0.995087	156.279	168.558	16.8558
107	99	4	2023-04-27	2022	2022-06-14	June	early	UT	UT	recalc	Lowder Creek	dixie	37.6732	-112.79		SAAR	2	0	0	0	1	2	1	1.5	45	45	2	5.7	8.38057	151.87	2.64227	13.3568	0	162.892	176.249	17.6249
108	100	4	2023-04-27	2022	2022-06-14	June	early	UT	UT	recalc	Lowder Creek	dixie	37.6735	-112.79		SAAR	1	1	0	0	1	3	1	1	51	51	2	8.6	7.7858	197.986	2.68061	6.22742	0.740961	208.453	215.421	21.5421
109	101	4	2023-04-27	2022	2022-06-14	June	early	UT	UT	recalc	Lowder Creek	dixie	37.6737	-112.79		SAAR	0	1	0	0	1	3	1	0.5	35	35	2	8.5	11.4233	135.575	2.88711	15.6649	0	149.885	165.55	16.555
110	102	4	2023-04-27	2022	2022-06-14	June	early	UT	UT	recalc	Lowder Creek	dixie	37.6737	-112.79		SAAR	2	0	0	0	1	3	1	0.8	36	36	2	7.2	7.86547	157.139	1.9088	5.66793	0	166.913	172.581	17.2581
111	103	4	2023-04-27	2022	2022-06-14	June	early	UT	UT	recalc	Lowder Creek	dixie	37.6737	-112.79	3129.25	SAAR	2	0	0	0	1	3	1	0.8	35	35	2	8.1	6.47539	108.155	1.22133	4.94306	0	115.852	120.795	12.0795
112	104	4	2023-04-27	2022	2022-06-14	June	early	UT	UT	recalc	Lowder Creek	dixie	37.6737	-112.79		SAAR	1	1	0	0	1	3	1	1	76	76	2	6.8	7.8118	171.106	1.22152	11.9746	0.693081	180.139	192.807	19.2807
113	105	4	2023-04-27	2022	2022-06-14	June	early	UT	UT	recalc	Lowder Creek	dixie	37.6736	-112.791		SAAR	0	1	0	0	1	2	1	0.8	91	91	2	7.5	7.50839	180.616	2.1171	4.95397	0	190.241	195.195	19.5195
114	106	4	2023-04-27	2022	2022-06-14	June	early	UT	UT	recalc	Lowder Creek	dixie	37.6735	-112.79		SAAR	2	0	0	0	1	2	1	0.4	25	25	2	8.3	9.04694	203.126	3.12063	5.68289	0.70387	215.293	221.68	22.168
115	107	4	2023-04-27	2022	2022-06-15	June	early	UT	UT	recalc	Deer Creek	fishlake	38.0306	-111.376	2997	SAAR	2	0	0	0	1	2	1	1.3	76	76	2	6.8	6.64648	177.931	1.22156	4.04152	0.924187	185.799	190.765	19.0765
116	108	4	2023-04-27	2022	2022-06-15	June	early	UT	UT	recalc	Deer Creek	fishlake	38.0307	-111.376		SAAR	2	0	0	0	1	3	1	1	45	45	2	8.2	7.2713	183.882	1.12557	2.49904	1.22438	192.279	196.003	19.6003
117	109	4	2023-04-27	2022	2022-06-15	June	early	UT	UT	recalc	Deer Creek	fishlake	38.0247	-111.373		SAAR	0	1	0	0	1	2	1	2.5	183	183	2	8.2	5.57171	135.634	0.871657	2.94616	0.624095	142.078	145.648	14.5648
118	110	4	2023-04-27	2022	2022-06-15	June	early	UT	UT	recalc	Deer Creek	fishlake	38.0247	-111.373		SAAR	1	1	0	0	1	2	1	3	183	183	2	8.3	7.32084	154.864	1.55022	5.44864	0.735004	163.735	169.919	16.9919
119	111	4	2023-04-27	2022	2022-06-16	June	early	UT	UT	recalc	Mt Terrill	fishlake	38.708	-111.69	2971	SAAR	1	1	0	0	1	3	1	2.3	152	152	2	7.4	13.1992	162.916	4.44279	19.1515	1.52488	180.558	201.234	20.1234
120	112	4	2023-04-27	2022	2022-06-16	June	early	UT	UT	recalc	Mt Terrill	fishlake	38.7057	-111.69		SAAR	2	0	0	0	1	2	1	0.5	33	33	2	7	31.2436	120.867	5.81262	34.4772	4.91351	157.923	197.314	19.7314
121	113	4	2023-04-27	2022	2022-06-16	June	early	UT	UT	recalc	Mt Terrill	fishlake	38.7059	-111.69		SAAR	2	0	0	0	1	3	1	1	60	60	2	6.4	11.4209	179.23	3.54733	27.5099	0	194.198	221.708	22.1708
122	114	4	2023-04-27	2022	2022-06-16	June	early	UT	UT	recalc	Mt Terrill	fishlake	38.7065	-111.69		SAAR	1	1	0	0	1	3	1	1.2	90	90	2	7.8	16.635	192.413	6.65202	26.2106	0	215.7	241.91	24.191
123	115	4	2023-04-27	2022	2022-06-16	June	early	UT	UT	recalc	Mt Terrill	fishlake	38.7067	-111.69		SAAR	1	1	0	0	1	3	1	1.5	90	90	2	6.9	15.8199	172.659	6.20568	18.334	0.945435	194.685	213.964	21.3964
124	116	4	2023-04-27	2022	2022-06-16	June	early	UT	UT	recalc	Mt Terrill	fishlake	38.7067	-111.69		SAAR	0	1	0	0	1	3	1	0.5	35	35	2	6.6	11.7722	144.684	4.99074	16.2732	0.812096	161.447	178.533	17.8533
125	117	4	2023-04-27	2022	2022-06-16	June	early	UT	UT	recalc	Mt Terrill	fishlake	38.7067	-111.69		SAAR	1	1	0	0	1	3	1	1.3	71	71	2	6.2	14.1691	146.093	3.75298	17.2417	1.38552	164.015	182.643	18.2643
126	118	4	2023-04-27	2022	2022-06-16	June	early	UT	UT	recalc	Mt Terrill	fishlake	38.7072	-111.69		SAAR	1	1	0	0	1	3	1	1.3	137	137	2	8	15.3409	155.91	4.89728	17.1159	1.23467	176.148	194.498	19.4498
127	119	4	2023-04-27	2022	2022-06-16	June	early	UT	UT	recalc	Mt Terrill	fishlake	38.7075	-111.69		SAAR	2	0	0	0	1	3	1	1	76	76	2	7.3	24.368	160.886	5.56123	32.7766	1.2832	190.815	224.875	22.4875
128	120	4	2023-04-27	2022	2022-06-16	June	early	UT	UT	recalc	Mt Terrill	fishlake	38.7077	-111.69		SAAR	2	0	0	0	1	3	1	2	137	137	2	7.6	34.3046	97.275	2.83934	23.144	2.07795	134.419	159.641	15.9641
129	121	4	2023-04-27	2022	2022-06-16	June	early	UT	UT	recalc	Lost Creek	fishlake	38.7014	-111.706	2989	SAAR	2	0	0	0	1	2	1	0.5	61	61	2	7.5	9.31687	189.868	2.0351	7.75885	0	201.22	208.979	20.8979
130	122	4	2023-04-27	2022	2022-06-16	June	early	UT	UT	recalc	Lost Creek	fishlake	38.7016	-111.706		SAAR	1	1	0	0	1	2	1	0.5	30	30	2	6.1	13.1615	127.23	3.71599	13.0445	2.00699	144.108	159.159	15.9159
131	123	4	2023-04-27	2022	2022-06-16	June	early	UT	UT	recalc	Lost Creek	fishlake	38.7015	-111.706		SAAR	0	1	0	0	1	2	1	2	183	183	2	8.1	8.99866	124.426	1.20563	10.2693	0	134.63	144.9	14.49
132	124	4	2023-04-27	2022	2022-06-16	June	early	UT	UT	recalc	Lost Creek	fishlake	38.7015	-111.706		SAAR	1	1	0	0	1	2	1	3	210	210	2	7.3	15.9826	146.521	4.59254	10.4188	0.99783	167.096	178.513	17.8513
139	131	5	2023-04-28	2022	2022-06-16	June	early	UT	UT	recalc	Niotche2	fishlake	38.7488	-111.645	2967	SAAR	2	0	0	0	1	3	1	0.6	91	91	2	7.4	8.49995	146.212	3.95391	11.1144	0	158.666	169.78	16.978
140	132	5	2023-04-28	2022	2022-06-16	June	early	UT	UT	recalc	Niotche2	fishlake	38.7488	-111.645		SAAR	1	1	0	0	1	3	1	2	167	167	2	6.6	5.97093	102.945	2.71243	4.3406	0	111.629	115.969	11.5969
141	133	5	2023-04-28	2022	2022-06-16	June	early	UT	UT	recalc	Niotche2	fishlake	38.7489	-111.645		SAAR	0	1	0	0	1	2	1	1.5	137	137	2	7.3	8.57432	129.717	1.98735	3.3871	0.730116	140.278	144.396	14.4396
142	134	5	2023-04-28	2022	2022-06-16	June	early	UT	UT	recalc	Niotche2	fishlake	38.7491	-111.645		SAAR	1	1	0	0	1	2	1	0.4	60	60	2	7.6	16.7789	107.822	3.41764	19.1237	1.84484	128.018	148.987	14.8987
242	new1	8	2023-07-06	2022	2022-09-09	September	late	UT	UT	recalc	Niotche	fishlake	38.7495	-111.648		SAAR	2	0	0	0	1	3	1	0.5	41	41	2	8.3	35.0772	99.4807	2.07304	4.54869	0	136.631	141.18	14.118
243	new2	8	2023-07-06	2022	2022-09-09	September	late	UT	UT	recalc	Niotche	fishlake	38.7495	-111.648	2981	SAAR	2	0	0	0	1	3	1	0.5	46	46	2	6.5	13.2816	54.5507	0	1.89565	0	67.8323	69.7279	6.97279
244	125	8	2023-07-06	2022	2022-09-09	September	late	UT	UT	recalc	Niotche	fishlake	38.7495	-111.647		SAAR	2	0	0	0	1	3	2	0.9	45	45	2	7.4	38.6483	88.7195	1.7988	2.96781	0	129.167	132.134	13.2134
245	126	8	2023-07-06	2022	2022-09-09	September	late	UT	UT	recalc	Niotche	fishlake	38.7495	-111.647		SAAR	2	0	0	0	1	3	2	0.7	34	34	2	7.5	18.1297	96.7238	2.33937	6.63355	0	117.193	123.826	12.3826
246	127	8	2023-07-06	2022	2022-09-09	September	late	UT	UT	recalc	Niotche	fishlake	38.7494	-111.648		SAAR	2	0	0	0	1	3	2	0.4	30	30	2	6.5	16.7486	74.377	1.14067	5.49143	0	92.2662	97.7577	9.77577
247	128	8	2023-07-06	2022	2022-09-09	September	late	UT	UT	recalc	Niotche	fishlake	38.7492	-111.648		SAAR	2	0	0	0	1	3	2	0.5	38	38	2	7.3	18.4527	132.574	2.67834	12.9292	0	153.705	166.634	16.6634
248	129	8	2023-07-06	2022	2022-09-09	September	late	UT	UT	recalc	Niotche	fishlake	38.7491	-111.648		SAAR	2	0	0	0	1	3	2	0.5	60	60	2	6.6	30.899	115.912	1.7712	5.91971	0	148.583	154.502	15.4502
249	130	8	2023-07-06	2022	2022-09-09	September	late	UT	UT	recalc	Niotche	fishlake	38.7491	-111.648		SAAR	2	0	0	0	1	3	2	0.5	32	32	2	8	32.8046	130.656	1.55668	6.43917	0	165.017	171.456	17.1456
359	158	9	2023-10-17	2023	2023-08-11	August	mid	NM	NM	recalc	Cabresto Creek	cabresto	36.7694	-105.371		SAAR	2	0	0	1	0	0	2	0.5	41	41	1	8.2	8.61061	41.9862	0.729149	0	0	51.3259	51.3259	5.13259
360	154	9	2023-10-17	2023	2023-08-11	August	mid	NM	NM	recalc	Cabresto Creek	cabresto	36.7683	-105.371		SAAR	2	0	0	1	0	0	2	0.3	33	33	1	7.1	8.91343	46.5276	1.09728	0.552247	0.426774	56.5383	57.5174	5.75174
361	155	9	2023-10-17	2023	2023-08-11	August	mid	NM	NM	recalc	Cabresto Creek	cabresto	36.7694	-105.371		SAAR	2	0	0	1	0	0	2	0.6	28	28	1	6.4	8.7572	39.7609	0.685266	0	0	49.2034	49.2034	4.92034
362	156	9	2023-10-17	2023	2023-08-11	August	mid	NM	NM	recalc	Cabresto Creek	cabresto	36.7693	-105.371		SAAR	2	0	0	0	1	1	2	0.5	30	30	1	6.6	10.2256	58.1248	0.873861	0	0	69.2242	69.2242	6.92242
363	157	9	2023-10-17	2023	2023-08-11	August	mid	NM	NM	recalc	Cabresto Creek	cabresto	36.7693	-105.371		SAAR	2	0	0	1	0	0	2	0.3	23	23	1	8	5.47517	39.5056	0.683983	0.749341	0	45.6647	46.414	4.6414
364	23_01	9	2023-10-17	2023	2023-08-11	August	mid	NM	NM	recalc	Cabresto Creek	cabresto	36.7693	-105.37		SAAR	2	0	0	1	0	0	1	0.5	41	41	0	7.1	7.53203	71.3978	1.53558	3.0915	0	80.4654	83.5569	8.35569
365	23_02	9	2023-10-17	2023	2023-08-11	August	mid	NM	NM	recalc	Cabresto Creek	cabresto	36.7693	-105.37		SAAR	2	0	0	1	0	0	1	0.5	28	28	0	7.1	8.60407	63.6339	0.978728	0	0	73.2167	73.2167	7.32167
366	23_03	9	2023-10-17	2023	2023-08-11	August	mid	NM	NM	recalc	Cabresto Creek	cabresto	36.7693	-105.37		SAAR	2	0	0	1	0	0	1	0.5	28	28	1	7.4	6.08674	39.0684	0.765725	0	0	45.9208	45.9208	4.59208
367	152	9	2023-10-17	2023	2023-08-11	August	mid	NM	NM	recalc	Cabresto Creek	cabresto	36.7693	-105.37		SAAR	2	0	0	0	1	2	2	0.8	45	45	0	7.1	6.03307	58.1343	0.669061	0.546769	0	64.8364	65.3832	6.53832
368	23_04	9	2023-10-17	2023	2023-08-11	August	mid	NM	NM	recalc	Cabresto Creek	cabresto	36.7693	-105.37		SAAR	2	0	0	0	1	3	1	0.75	33	33	0	6.8	6.83195	66.3948	1.29608	0.967318	0	74.5228	75.4901	7.54901
369	153	9	2023-10-17	2023	2023-08-11	August	mid	NM	NM	recalc	Cabresto Creek	cabresto	36.7693	-105.37		SAAR	2	0	0	0	1	1	2	0.8	71	71	0	7.2	9.8407	53.513	0.713451	0.801695	0	64.0671	64.8688	6.48688
370	23_05	9	2023-10-17	2023	2023-08-11	August	mid	NM	NM	recalc	Cabresto Creek	cabresto	36.7694	-105.371		SAAR	2	0	0	0	1	3	1	0.6	30.5	31	0	6.3	7.24446	38.0233	0.615866	0	0	45.8836	45.8836	4.58836
371	23_06	10	2023-10-18	2023	2023-08-11	August	mid	NM	NM	recalc	Cabresto Creek	cabresto	36.7696	-105.371		SAAR	2	0	0	0	1	2	1	0.7	18	18	0	7.4	6.10007	45.6762	1.15711	0	0	52.9334	52.9334	5.29334
372	225	10	2023-10-18	2023	2023-08-12	August	mid	NM	NM	recalc	Laguna Saddle South	cabresto	36.7612	-105.36		SAAR	2	0	0	1	0	0	2	0.25	18	18	1	8.1	7.9577	99.1421	3.40844	0	0	110.508	110.508	11.0508
373	224	10	2023-10-18	2023	2023-08-12	August	mid	NM	NM	recalc	Laguna Saddle South	cabresto	36.7612	-105.36		SAAR	2	0	0	1	0	0	2	0.5	23	23	1	7.5	9.02767	75.913	3.10071	1.89493	0	88.0414	89.9364	8.99364
374	226	10	2023-10-18	2023	2023-08-12	August	mid	NM	NM	recalc	Laguna Saddle South	cabresto	36.7613	-105.36		SAAR	2	0	0	0	1	1	2	0.3	30	30	1	6.4	6.90006	47.4686	1.17143	0	0	55.5401	55.5401	5.55401
375	228	10	2023-10-18	2023	2023-08-12	August	mid	NM	NM	recalc	Laguna Saddle South	cabresto	36.7613	-105.36		SAAR	2	0	0	1	0	0	2	0.25	30	30	1	7.2	8.22849	86.8621	2.58026	1.20812	0.546578	97.6709	99.4256	9.94256
376	227	10	2023-10-18	2023	2023-08-12	August	mid	NM	NM	recalc	Laguna Saddle South	cabresto	36.7613	-105.36		SAAR	2	0	0	1	0	0	2	0.5	23	23	1	7.3	11.0279	86.9042	1.65929	0	0	99.5914	99.5914	9.95914
377	23_07	10	2023-10-18	2023	2023-08-12	August	mid	NM	NM	recalc	Laguna Saddle South	cabresto	36.7613	-105.36		SAAR	2	0	0	0	1	3	1	0.5	10	10	0	8	9.74019	88.6358	3.08079	0.994477	0	101.457	102.451	10.2451
378	23_08	10	2023-10-18	2023	2023-08-12	August	mid	NM	NM	recalc	Laguna Saddle South	cabresto	36.7613	-105.36		SAAR	2	0	0	0	1	3	1	1	18	18	0	7.4	5.26443	27.583	0.946321	0	0	33.7938	33.7938	3.37938
379	23_09	10	2023-10-18	2023	2023-08-12	August	mid	NM	NM	recalc	Laguna Saddle South	cabresto	36.7613	-105.36		SAAR	2	0	0	0	1	3	1	0.5	12.5	13	1	7.2	9.37157	80.1565	2.43393	1.4092	0.764672	91.962	94.1358	9.41358
380	23_10	10	2023-10-18	2023	2023-08-12	August	mid	NM	NM	recalc	Laguna Saddle South	cabresto	36.7613	-105.36		SAAR	2	0	0	0	1	1	1	0.5	20	20	0	6.8	9.94118	90.3486	1.82807	1.75353	0.692823	102.118	104.564	10.4564
381	23_11	10	2023-10-18	2023	2023-08-12	August	mid	NM	NM	recalc	Laguna Saddle South	cabresto	36.7613	-105.36		SAAR	2	0	0	0	1	3	1	0.6	16.5	17	0	6.4	9.57263	78.4791	2.06106	0.670987	0	90.1128	90.7838	9.07838
340	PP1	9	2023-10-17	2023	2023-08-10	August	mid	NM	NM	recalc	Pecos Pond	pecos	35.9098	-105.641		SAAR	2	0	0	0	1	1	2	0.4	41	41	1	6.3	1.23233	1.55627	0.799272	0.613984	0	3.58787	4.20185	0.420185
341	PP3	9	2023-10-17	2023	2023-08-10	August	mid	NM	NM	recalc	Pecos Pond	pecos	35.9084	-105.641		SAAR	2	0	0	1	0	0	2	0.5	28	28	1	6.1	8.11033	43.269	1.677	1.46185	0	53.0563	54.5181	5.45181
342	PP4 new	9	2023-10-17	2023	2023-08-10	August	mid	NM	NM	recalc	Pecos Pond	pecos	35.9084	-105.641		SAAR	2	0	0	0	1	1	1	0.5	18	18	1	8.8	9.67484	43.4094	0.929396	0.788331	0	54.0136	54.8019	5.48019
343	PP5	9	2023-10-17	2023	2023-08-10	August	mid	NM	NM	recalc	Pecos Pond	pecos	35.9084	-105.641		SAAR	2	0	0	1	0	0	2	0.5	25	25	1	7.1	4.87734	28.0696	0	0	0	32.9469	32.9469	3.29469
344	PP6 new	9	2023-10-17	2023	2023-08-10	August	mid	NM	NM	recalc	Pecos Pond	pecos	35.9084	-105.641		SAAR	2	0	0	0	1	1	1	0.4	20	20	0	7.9	7.56265	51.8504	0.723796	0.613828	0	60.1369	60.7507	6.07507
345	UJC1	9	2023-10-17	2023	2023-08-10	August	mid	NM	NM	recalc	Upper Jacks Creek	pecos	35.9103	-105.639		SAAR	2	0	0	1	0	0	2	0.6	28	28	0	8.1	3.962	16.4203	0.366814	0.39064	0.531882	20.7491	21.6716	2.16716
346	UJC3	9	2023-10-17	2023	2023-08-10	August	mid	NM	NM	recalc	Upper Jacks Creek	pecos	35.9104	-105.639		SAAR	2	0	0	1	0	0	2	0.7	30.5	31	1	8.1	7.80639	12.5199	0	0	0.516085	20.3263	20.8424	2.08424
347	UJC5	9	2023-10-17	2023	2023-08-10	August	mid	NM	NM	recalc	Upper Jacks Creek	pecos	35.9101	-105.639		SAAR	2	0	0	1	0	0	2	0.7	46	46	1	7.4	5.44032	17.7925	0.650469	0.486879	0	23.8833	24.3701	2.43701
348	UJC6	9	2023-10-17	2023	2023-08-10	August	mid	NM	NM	recalc	Upper Jacks Creek	pecos	35.9103	-105.639		SAAR	2	0	0	1	0	0	2	0.6	46	46	1	6.6	7.92305	17.6975	0.57586	0.493209	0	26.1964	26.6896	2.66896
349	UJC7	9	2023-10-17	2023	2023-08-10	August	mid	NM	NM	recalc	Upper Jacks Creek	pecos	35.9103	-105.639		SAAR	2	0	0	0	1	1	2	0.4	15	15	1	8.2	5.51456	18.5356	0.375106	0	0	24.4253	24.4253	2.44253
350	UJC8 new	9	2023-10-17	2023	2023-08-10	August	mid	NM	NM	recalc	Upper Jacks Creek	pecos	35.9103	-105.639		SAAR	2	0	0	1	0	0	1				1	6.3	5.18393	15.2707	0.540228	0	0	20.9948	20.9948	2.09948
351	UJC9 new	9	2023-10-17	2023	2023-08-10	August	mid	NM	NM	recalc	Upper Jacks Creek	pecos	35.9103	-105.639		SAAR	2	0	0	0	1	3	1	0.7	28	28	0	7.1	8.01965	16.9354	0	0	0	24.955	24.955	2.4955
352	UJC10 new	9	2023-10-17	2023	2023-08-10	August	mid	NM	NM	recalc	Upper Jacks Creek	pecos	35.9103	-105.639		SAAR	2	0	0	0	1	2	1	1.1	49.5	50	0	8	5.57901	9.59758	0	0	0.471334	15.1766	15.6479	1.56479
353	UJC11 new	9	2023-10-17	2023	2023-08-10	August	mid	NM	NM	recalc	Upper Jacks Creek	pecos	35.9103	-105.639		SAAR	2	0	0	0	1	2	1	0.5	30.5	31	1	7.3	4.0682	15.6306	0	0	0	19.6988	19.6988	1.96988
354	LJC1	9	2023-10-17	2023	2023-08-10	August	mid	NM	NM	recalc	Lower Jacks Creek	pecos	35.896	-105.636		SAAR	2	0	0	1	0	0	2	0.4	30.5	31	1	6.5	4.10634	5.44588	0	0	0	9.55222	9.55222	0.955222
355	LJC4	9	2023-10-17	2023	2023-08-10	August	mid	NM	NM	recalc	Lower Jacks Creek	pecos	35.8955	-105.636		SAAR	2	0	0	1	0	0	2	0.4	61	61	1	8.5	6.61058	40.4219	1.03617	1.17432	0.486999	48.0686	49.7299	4.97299
356	LJC31	9	2023-10-17	2023	2023-08-10	August	mid	NM	NM	recalc	Lower Jacks Creek	pecos	35.8957	-105.636		SAAR	2	0	0	1	0	0	2	0.4	41	41	1	8.4	6.60591	35.6696	0.772746	0.723146	0	43.0483	43.7714	4.37714
357	LJC38 new	9	2023-10-17	2023	2023-08-10	August	mid	NM	NM	recalc	Lower Jacks Creek	pecos	35.8957	-105.636		SAAR	2	0	0	0	1	3	1	0.6	20	20	1	7.9	5.86646	29.3755	0.856808	0	0	36.0988	36.0988	3.60988
358	LJC39 new	9	2023-10-17	2023	2023-08-10	August	mid	NM	NM	recalc	Lower Jacks Creek	pecos	35.8957	-105.636		SAAR	2	0	0	0	1	3	1	0.6	48	48	1	6.5	8.46065	32.7594	0.497582	0.719987	0	41.7176	42.4376	4.24376
394	145	10	2023-10-18	2023	2023-09-08	September	late	NM	NM	recalc	Palomas Trail	san pedro	36.052	-106.808		SAAR	2	0	0	0	1	1	2	1	30.5	31	1	6.8	7.03546	31.1924	1.38977	14.1763	0	39.6177	53.794	5.3794
395	146	10	2023-10-18	2023	2023-09-08	September	late	NM	NM	recalc	Rio de Vaca	san pedro	36.0816	-106.825		SAAR	1	1	0	0	1	3	2	3.5	183	183	0	6.8	11.6658	20.9304	0.588159	0	0	33.1843	33.1843	3.31843
396	148	10	2023-10-18	2023	2023-09-08	September	late	NM	NM	recalc	Rio de Vaca	san pedro	36.0828	-106.825		SAAR	2	0	0	0	1	3	2	2	86	86	0	7.3	10.224	39.7836	0.662275	0	0.945535	50.6698	51.6154	5.16154
397	149	10	2023-10-18	2023	2023-09-08	September	late	NM	NM	recalc	Rio de Vaca	san pedro	36.0829	-106.825		SAAR	2	0	0	0	1	3	2	0.7	53	53	0	7.1	12.4119	65.7204	2.71575	0.731527	0	80.848	81.5796	8.15796
398	229	10	2023-10-18	2023	2023-09-08	September	late	NM	NM	recalc	Rio de Vaca	san pedro	36.0831	-106.825		SAAR	2	0	0	0	1	2	2	0.7	38	38	1	7.1	5.20071	20.4761	0	0	0	25.6769	25.6769	2.56769
399	400	10	2023-10-18	2023	2023-09-08	September	late	NM	NM	recalc	Rio de Vaca	san pedro	36.0831	-106.825		SAAR	2	0	0	1	0	0	2	0.5	15	15	1	7.6	6.63326	29.2726	1.44455	1.10521	0	37.3504	38.4556	3.84556
400	150	10	2023-10-18	2023	2023-09-08	September	late	NM	NM	recalc	Rio de Vaca	san pedro	36.083	-106.825		SAAR	2	0	0	0	1	3	2	0.5	33	33	0	6	9.31051	46.9726	0.710376	1.09135	0	56.9934	58.0848	5.80848
401	147	10	2023-10-18	2023	2023-09-08	September	late	NM	NM	recalc	Rio de Vaca	san pedro	36.0818	-106.825		SAAR	2	0	0	0	1	1	2	1.5	86	86	1	6.8	9.56825	23.0785	0.849996	0.539277	0	33.4967	34.036	3.4036
382	1	10	2023-10-18	2023	2023-08-28	August	mid	UT	UT	recalc	Niotche	fishlake	38.7495	-111.648		SAAR	2	0	0	0	1	3	1	0.6	36	36	0	6.9	13.4391	96.4523	3.34443	0.494493	0	113.236	113.73	11.373
383	new 2	10	2023-10-18	2023	2023-08-28	August	mid	UT	UT	recalc	Niotche	fishlake	38.7495	-111.648		SAAR	2	0	0	1	0	0	1	0.5	46	46	0	7.3	10.4537	68.7379	1.33506	5.64353	0	80.5267	86.1702	8.61702
384	new 1	10	2023-10-18	2023	2023-08-28	August	mid	UT	UT	recalc	Niotche	fishlake	38.7495	-111.648		SAAR	2	0	0	1	0	0	1	0.5	36	36	1	7.5	14.7943	121.965	5.32203	2.97257	0	142.081	145.054	14.5054
385	4	10	2023-10-18	2023	2023-08-28	August	mid	UT	UT	recalc	Niotche	fishlake	38.7495	-111.648		SAAR	2	0	0	0	1	3	1	0.7	60	60		6.7	15.3377	80.5031	2.10299	8.07702	0	97.9438	106.021	10.6021
386	125	10	2023-10-18	2023	2023-08-28	August	mid	UT	UT	recalc	Niotche	fishlake	38.7495	-111.647		SAAR	1	1	0	1	0	0	2	0.9	45	45		7.8	10.7424	84.7817	2.26209	6.40251	0	97.7862	104.189	10.4189
387	127	10	2023-10-18	2023	2023-08-28	August	mid	UT	UT	recalc	Niotche	fishlake	38.7494	-111.648		SAAR	0	1	0	1	0	0	2	0.4	30	30		6.8	15.4682	105.148	2.87013	4.21626	0.77821	123.486	128.481	12.8481
388	7	10	2023-10-18	2023	2023-08-28	August	mid	UT	UT	recalc	Niotche	fishlake	38.7494	-111.648		SAAR	2	0	0	0	1	3	1	0.5	22	22	1	6.4	17.2826	112.833	4.34771	7.63623	0.525254	134.463	142.625	14.2625
389	129	10	2023-10-18	2023	2023-08-28	August	mid	UT	UT	recalc	Niotche	fishlake	38.7491	-111.648		SAAR	1	1	0	0	1	1	2	0.5	60	60	1	6.4	16.0883	111.389	3.99186	6.21654	0	131.47	137.686	13.7686
390	9	10	2023-10-18	2023	2023-08-28	August	mid	UT	UT	recalc	Niotche	fishlake	38.7491	-111.648		SAAR	2	0	0	0	1	3	1	0.9	29	29		7.9	8.65221	113.031	4.88468	5.93023	0	126.568	132.498	13.2498
391	10	10	2023-10-18	2023	2023-08-28	August	mid	UT	UT	recalc	Niotche	fishlake	38.7491	-111.648		SAAR	2	0	0	0	1	3	1	0.5	23	23		7.4	17.6484	137.934	3.07497	14.2305	0.528485	158.658	173.417	17.3417
392	11	10	2023-10-18	2023	2023-08-28	August	mid	UT	UT	recalc	Niotche	fishlake	38.7491	-111.648		SAAR	2	0	0	0	1	3	1	1.1	72	72	1	7	19.1304	118.082	3.50633	9.53552	0.542936	140.719	150.797	15.0797
393	12	10	2023-10-18	2023	2023-08-28	August	mid	UT	UT	recalc	Niotche	fishlake	38.7491	-111.648		SAAR	2	0	0	0	1	3	1	1.5	91.5	92	1	6.8	17.1867	115.497	5.09452	9.42566	0.785693	137.778	147.989	14.7989

## Sheet: metadata
spp	Species of individal: SAAR or other
herb	were plants browsed on by animals? : Y(1)- Yes, N(0)- No, Unknown (2)
herb_intensity	level of intensity of browsing on individual: 0-None, 1-Mild, 2- Moderate, 3-Heavy
stem_diameter	(cm) diameter of the largest shoot of an individual, measured at the base of the shoot
height	(cm) height of the longest/tallest shoot of individual from base of shoot to the tip
sex	note if its male (0), female (1), or unknown (2) if no fruit was present
rust	was rust present on plant?: Y(1)- Yes, N(0)- No, Unknown (2)
col_num	first (1) or second (2) collection of individual
cage	was individual caged at time of collection?: Y(1)- Yes, N(0)- No, Unknown (2)
total_all	all chemical concentrations summed
total_3	chemical concentrations without unknowns
insect_damage	0- no, 1- yes, 2-unk
phen	notes of phenology of individal at time of visit					Bud= Leaves just beginning to break out of nodes, Veg =Full leaves present with no fruiting body, Flw= Catkin present before maturing, Frt = Catkins Present with seeds spreading
	*phenology currently not included in this worksheet
repro	was individual sexually reproductive? 0=no, 1=yes
What I think my unknowns are??
unk1	HCH-populoside B
unk2	not sure… keep calculating to around salicin or glycoside
